# Supplementary material for: Unusual Presentation of Aortic Valve Infective Endocarditis in a Dog: Aorto-Cavitary Fistula, Tricuspid Valve Endocarditis, and Third-Degree Atrioventricular Block
Source: Animals (Basel). 2021 Mar 4;11(3):690. doi: 10.3390/ani11030690 (PMC7998688; doi:10.3390/ani11030690)
Supplement: Supplementary file 1 [file animals-11-00690-s001.zip]

Archive with 3 entries (3 files):
- Videos/Video S1.avi
- Videos/Video S2.avi
- Videos/Video S3.avi
